# Supplementary material for: Elucidating the Molecular Mechanisms of Angelica sinensis Against Hepatocellular Carcinoma Through Network Pharmacology, in silico Molecular Docking, and in vitro Validation
Source: Iran J Pharm Res. 2026 May 20;25(1):e169852. doi: 10.5812/ijpr-169852 (PMC13389373; doi:10.5812/ijpr-169852)
Supplement: ijpr-25-1-169852-s001.zip [file ijpr-25-1-169852-s001.zip › Supplementary Table 1.xlsx]

## Sheet: Sheet1
Biological targets of the phytochemicals of Angelica sinensis.
node1	node2
STIGMASTEROL	NFKB1
STIGMASTEROL	ADORA1
STIGMASTEROL	CNR2
STIGMASTEROL	CTSD
STIGMASTEROL	PTGS1
STIGMASTEROL	TDP1
STIGMASTEROL	CLK4
STIGMASTEROL	NR3C2
STIGMASTEROL	APEX1
STIGMASTEROL	GRIN1
STIGMASTEROL	FPR1
STIGMASTEROL	KDM1A
STIGMASTEROL	GLRA1
STIGMASTEROL	FPR2
STIGMASTEROL	ESR2
STIGMASTEROL	OPRD1
STIGMASTEROL	GPR55
STIGMASTEROL	NTRK3
STIGMASTEROL	AR
STIGMASTEROL	TRIM24
STIGMASTEROL	ITK
STIGMASTEROL	AURKB
STIGMASTEROL	DHFR
STIGMASTEROL	ADAM10
STIGMASTEROL	CFTR
STIGMASTEROL	TOP2A
STIGMASTEROL	KLF5
STIGMASTEROL	CTSB
STIGMASTEROL	S1PR2
SITOGLUSIDE	ACHE
SITOGLUSIDE	AKR1C3
SITOGLUSIDE	HTR2C
SITOGLUSIDE	C5AR1
SITOGLUSIDE	CHRM1
SITOGLUSIDE	SLC6A5
SITOGLUSIDE	CACNA1B
SITOGLUSIDE	PSMB2
SITOGLUSIDE	KIF11
SITOGLUSIDE	CHRM4
SITOGLUSIDE	NFE2L2
SITOGLUSIDE	NR1I2
BETA-SITOSTEROL	KCNH2
BETA-SITOSTEROL	HDAC8
BETA-SITOSTEROL	STAT3
BETA-SITOSTEROL	MTOR
BETA-SITOSTEROL	PRKCD
ALPHA-CEPHALIN	PTPN1
ALPHA-CEPHALIN	S1PR3
ALPHA-CEPHALIN	CES1
ALPHA-CEPHALIN	S1PR4
ALPHA-CEPHALIN	PRKCA
ALPHA-CEPHALIN	CA3
ALPHA-CEPHALIN	TLR4
ALPHA-CEPHALIN	S1PR5
ALPHA-CEPHALIN	DPP9
ALPHA-CEPHALIN	PIK3R1
ALPHA-CEPHALIN	GPR17
ALPHA-CEPHALIN	PIN1
ALPHA-CEPHALIN	ANPEP
ALPHA-CEPHALIN	CYP3A4
ALPHA-CEPHALIN	ROCK2
ALPHA-CEPHALIN	CHRNB4
ALPHA-CEPHALIN	FAAH
ALPHA-CEPHALIN	DPP8
ALPHA-CEPHALIN	SERPINE1
ALPHA-CEPHALIN	P2RY12
ALPHA-CEPHALIN	NR2E3
ALPHA-CEPHALIN	S1PR1
ALPHA-CEPHALIN	GPR35
ALPHA-CEPHALIN	CDK5
ALPHA-CEPHALIN	DPP7
ALPHA-CEPHALIN	GGPS1
ALPHA-CEPHALIN	MIF
ALPHA-CEPHALIN	CD38
ALPHA-CEPHALIN	SCN3A
ALPHA-CEPHALIN	SCN2A
ALPHA-CEPHALIN	CAPN1
ALPHA-CEPHALIN	PIK3CD
ALPHA-CEPHALIN	RXFP1
ALPHA-CEPHALIN	TYMP
ALPHA-CEPHALIN	AOC3
ALPHA-CEPHALIN	NTSR2
ALPHA-CEPHALIN	SCN4A
ALPHA-CEPHALIN	TOP1
ALPHA-CEPHALIN	ERAP2
ALPHA-CEPHALIN	CES2
ALPHA-CEPHALIN	EPHX1
ALPHA-CEPHALIN	GUSB
ALPHA-CEPHALIN	TMPRSS6
ALPHA-CEPHALIN	RAB9A
ALPHA-CEPHALIN	PIK3CG
ALPHA-CEPHALIN	RPS6KB1
ALPHA-CEPHALIN	SLC40A1
ALPHA-CEPHALIN	TGFBR2
ALPHA-CEPHALIN	CDK1
ALPHA-CEPHALIN	KCNK9
ALPHA-CEPHALIN	DCUN1D1
ALPHA-CEPHALIN	PTPN2
ALPHA-CEPHALIN	KLK7
ALPHA-CEPHALIN	CASP6
ALPHA-CEPHALIN	CSNK2B
ALPHA-CEPHALIN	PIK3CB
ALPHA-CEPHALIN	NOS2
ALPHA-CEPHALIN	CCR1
ALPHA-CEPHALIN	NAMPT
ALPHA-CEPHALIN	ST14
ALPHA-CEPHALIN	RORB
ALPHA-CEPHALIN	CTSG
ALPHA-CEPHALIN	CPT2
ALPHA-CEPHALIN	PKN1
ALPHA-CEPHALIN	HPSE
ALPHA-CEPHALIN	CASP8
ALPHA-CEPHALIN	CYSLTR2
ALPHA-CEPHALIN	NR4A1
ALPHA-CEPHALIN	SIRT2
ALPHA-CEPHALIN	ALOX5
ALPHA-CEPHALIN	ROCK1
ALPHA-CEPHALIN	PSMB9
ALPHA-CEPHALIN	NOX1
ALPHA-CEPHALIN	ENPP2
ALPHA-CEPHALIN	SCD
ALPHA-CEPHALIN	ADORA2B
ALPHA-CEPHALIN	MAP3K5
ALPHA-CEPHALIN	PDPK1
ALPHA-CEPHALIN	RPS6KA3
ALPHA-CEPHALIN	GRB2
ALPHA-CEPHALIN	AHCY
ALPHA-CEPHALIN	TYMS
ALPHA-CEPHALIN	DUT
ALPHA-CEPHALIN	ABCC1
ALPHA-CEPHALIN	NT5E
ALPHA-CEPHALIN	FBP1
ALPHA-CEPHALIN	KDR
ALPHA-CEPHALIN	AKT3
ALPHA-CEPHALIN	CACNA1C
ALPHA-CEPHALIN	PDGFRA
ALPHA-CEPHALIN	CCR2
ALPHA-CEPHALIN	PDE3B
ALPHA-CEPHALIN	XDH
