# Supplementary material for: Elucidating the Molecular Mechanisms of Angelica sinensis Against Hepatocellular Carcinoma Through Network Pharmacology, in silico Molecular Docking, and in vitro Validation
Source: Iran J Pharm Res. 2026 May 20;25(1):e169852. doi: 10.5812/ijpr-169852 (PMC13389373; doi:10.5812/ijpr-169852)
Supplement: ijpr-25-1-169852-s001.zip [file ijpr-25-1-169852-s001.zip › Supplementary Table 2.xlsx]

## Sheet: Sheet1
Disease genes associated with breast cancer.
Disease genes
BRCA2
BRCA1
ATM
TP53
APC
PALB2
MSH6
MSH2
MLH1
CHEK2
CDH1
BRIP1
PMS2
EGFR
BARD1
PTEN
NF1
MET
AXIN2
TSC2
POLD1
CDKN2A
RAD50
DICER1
POLE
CTNNB1
KRAS
PIK3CA
STK11
SMAD4
ALK
RET
NBN
BRAF
BAP1
RB1
KIT
MUTYH
SMARCA4
ERBB2
TSC1
PTCH1
BLM
PDGFRA
RAD51C
AKT1
MSH3
PKD1
EPCAM
FH
HRAS
TERT
BMPR1A
MRE11
CCND1
CDK4
VHL
SDHA
MEN1
FGFR2
ESR1
FANCC
FLCN
CDKN1B
NRAS
CTNNA1
FGFR3
MYC
AR
SDHB
ATR
STAT3
PPARG
RUNX1
CASP8
NF2
LZTR1
NOTCH1
SRC
NTHL1
FGFR1
TGFBR2
ARID1A
SDHC
MTOR
NFE2L2
SMARCB1
SDHD
IDH1
TGFB1
SEC63
POT1
HNF1A
GNAS
IL6
HNF1B
MDM2
TNF
MAP2K1
PRKAR1A
PRKCSH
PKD2
LRP5
ERBB3
HNF4A
CDC73
WT1
MARS1
ERBB4
GREM1
NTRK1
ERCC2
FAS
RAF1
HFE
HIF1A
EP300
SUFU
RAD51
PTPN11
PIK3R1
IDH2
FBXW7
FANCM
IL1B
BAX
VEGFA
CHEK1
BCL2
CREBBP
SMO
FANCD2
ABCB1
MUC1
FASLG
JUN
MAPK1
AXIN1
INS
IGF2
NRG1
YAP1
GPC3
CDKN1A
FANCA
GYS2
ALB
SERPINA1
ROS1
KDR
AIP
BUB1B
CCNE1
ERCC5
EZH2
CD274
DHFR
MSR1
GANAB
ERCC4
CYP3A4
NTRK2
CDKN2B
CEBPA
PIK3CG
KRT7
NTRK3
JAK2
AURKA
IL2
AFP
HGF
DLC1
KRT19
RXRA
FGFR4
VDR
IL10
IFNG
MAX
CFTR
CBS
GSTM1
RHOA
CXCR4
CYP2E1
ATP7B
UGT1A1
PHOX2B
FLT1
IGF2R
FOXM1
NFKB1
ITGB1
CYP2A6
NOTCH2
ABCC2
CDK12
EGF
WRN
GPT
AXL
ABCC1
NR1H4
IGF1
SPOP
FOXO1
GATA3
CTLA4
TYMS
SOD2
CDC25A
MTHFR
ICAM1
PTGS2
IL1RN
MMP9
SMAD7
GSTP1
CXCL8
SF3B1
INSR
SMAD3
RNASEL
GATA2
MMP2
ENG
CYP1A1
APOB
KRT18
RAD54L
XPC
IRF1
SMAD2
CDK2
RASSF1
IGF1R
CYP17A1
FANCG
GLI1
ERCC1
CD44
ABCB11
XRCC3
PPARA
PBRM1
KMT2D
SMARCE1
PRKN
ALG8
AKT2
MGMT
CYP1A2
PRKDC
FOXA1
DPYD
DDR2
PHKA2
SLC11A2
TGFBR1
CDK6
PDCD1
FANCL
NKX2-1
ABCB4
STAT1
JAG1
XPA
ADIPOQ
ERCC3
CDKN1C
BIRC5
CASP3
PDGFRB
SLC17A5
CBL
LDLR
PYGL
PPM1D
MITF
TYMP
RARB
ABCG2
LEP
XBP1
KLF6
TCF7L2
CYP19A1
F2
ATRX
DNMT1
DNMT3A
CPT1A
B2M
CEACAM5
LRP6
HADHA
MAP3K1
SLC2A1
FLT4
NR1H2
ABCA1
ALDH2
FBN1
TLR4
SHC1
BMP6
ARG1
MKI67
NPM1
PARP1
IGFBP3
TFDP1
CRP
BTK
PPP2R1A
CAV1
TLR2
MAPK8
NAT2
FHIT
PGR
SLCO1B1
SETD2
CCL2
FASN
XRCC1
APOE
ROCK1
ABCC4
ZEB1
KEAP1
KRT8
CP
ABL1
CYP2D6
JAK1
GLUL
SOX2
GGT1
PCNA
ERCC6
BUB1
PHKG2
AMACR
LMNA
HSP90AA1
CD82
HMMR
GSK3B
AKT3
KLK3
SERPINE1
SOS1
CASR
MECOM
WWOX
XIAP
SOX9
FOXP3
IL21R
BCL2L1
LARS1
G6PC1
CXCL12
TNFSF10
PTPN3
NFKBIA
CALR
SLC25A13
MMP1
FLT3
MED12
MCL1
FGF2
NOS2
IL7R
IL2RA
IRS1
MAP2K4
CYCS
MYCN
ABCC3
TIMP1
HLA-DRB1
EPHB2
TNFRSF1A
HMOX1
FN1
PRF1
VEGFC
POLG
DDB2
FABP1
DNMT3B
NQO1
CASP10
PLAU
APOA1
MAPK3
ALDOB
CALCA
NR1H3
CDK1
E2F1
BCAR1
MAP2K2
SPP1
PFKL
TGFA
PCSK9
SLCO1B3
FOS
PTK2
SP1
NME1
OTC
TF
KDM6A
MMUT
FAH
LIG4
PROM1
RELA
CSF1R
ACTA2
IL4
BIRC3
NCOR1
ADAR
PPP2R1B
AHR
CYP2C19
STAT5B
PKM
NR1I2
FOXO3
SHH
LDHA
VIM
HDAC1
IL1A
TNFRSF10B
IL12RB1
PIK3CD
LEPR
GFER
RARA
SOCS1
EPHB4
TP73
TWIST1
ESR2
PHB1
ODC1
CASP9
SOD1
PHKB
XPO1
ZEB2
CD40LG
POLK
GCK
CYP1B1
SREBF1
SIRT1
PKLR
CD36
EPHX1
SLC2A2
HLA-B
ALPP
MAPK14
TMPRSS2
IL6R
JAK3
PRKCD
PDGFB
OGG1
IRS2
RAC1
PRKCA
CCND2
TSG101
SRD5A2
HLA-A
HSPA5
SNAI1
CTSD
EXT2
ETV6
HMGCR
MMP7
TSHR
TP53BP1
ITCH
SOCS3
TOP2A
TP63
NOTCH3
CCND3
RUVBL1
TGFB2
EPO
IL17A
U2AF1
CLDN1
RPS20
ALDOA
NOS3
PC
CYP7A1
KMT2A
BCL10
LIPA
PRKACA
POU5F1
G6PD
NSD1
NR3C1
EPAS1
ACTB
PLK1
SKP2
HAMP
TTR
IL18
CEBPB
AGT
PAX8
MMP14
CDH17
TET2
WEE1
HLA-DQB1
GAPDH
FADD
PTH
SNAI2
MYB
HSPB1
F3
PPP2R2A
CCNA2
PPARD
PTPRC
GJA1
FBP1
CCN2
HMGB1
CREB1
ATG7
UGT1A9
LPL
RB1CC1
BMP4
LGALS3
NCOA3
BMP2
GPI
ADH1B
SLC5A5
MPL
ACE
IGFBP1
CAT
MAPK10
SQSTM1
GDF15
HSPA4
TGFBR3
CDKN2C
KIF1B
PRSS1
GNAQ
BMP7
DMD
PTK2B
ASS1
TCF4
MYD88
PAH
CYLD
KMT2C
AURKB
CYP2B6
GUSB
CHD1
MPO
KITLG
CPS1
CCL5
TJP2
MTR
ARAF
GNA11
EPHA2
ACTC1
CD46
PIK3CB
BCR
TOP1
PLAUR
LYN
DDIT3
ALPL
GATA1
BCL6
STAT5A
CCNB1
COMT
ACACA
LAMA5
AREG
BID
CD34
TNFSF11
ALDH1A1
MME
HP
IFNA2
TFF1
DROSHA
CYP2C9
IKBKB
NEK2
BAK1
ZFHX3
APEX1
TRIM24
F5
MIF
CSF2
CYP3A5
E2F4
THBS1
BSCL2
CSF1
RUNX3
EGR1
PPARGC1A
FGF19
HSD17B4
FOXA2
CDH2
HDAC9
CYP27A1
ETS1
GNE
ERG
RIPK1
MED1
AGL
TFRC
FARSB
ACVR1B
ADA
PDK1
PLG
CDX2
EXO1
TNFRSF8
RPS6KB1
NR5A2
WNT1
SMPD1
CD40
EXT1
NPC1
MAD1L1
FGF3
PDCD1LG2
TTK
SHBG
TIMP3
TKT
SLC10A1
CDC25C
ENO1
SGK1
BCL2L11
BMI1
TCF3
CHUK
ING1
MTTP
JUP
GRB2
TEK
PIK3R2
TRRAP
VTN
SBDS
GBE1
EIF2AK3
KDM4B
NRP1
CFLAR
HMGA2
HABP2
BSG
DKK1
WNT5A
SOX4
ITGA6
MMP3
RRAS2
PTPRD
BECN1
SLC40A1
LEF1
AGO2
PRMT7
FECH
REST
CD4
ANXA5
CTSB
PLA2G2A
HSPD1
XDH
EPOR
TFR2
IGFBP2
MBL2
GLA
YARS1
EWSR1
EPHA3
DPP4
AKR1D1
CCR5
ELANE
PML
SKIL
CD8A
PAK4
IL3
CD28
COL3A1
IKZF1
PAX5
CXCL10
TNFRSF10A
ANXA2
HK1
BIRC2
MC1R
DSP
FGF4
ITGAV
PRKD1
PLCG1
DGUOK
AGTR1
NPHP1
BAD
HMBS
EDN1
GATA6
DKC1
IDO1
STAG2
MAP3K20
PAK1
CD79A
CLU
SULT1A1
INVS
RBBP8
HBB
CYP7B1
GJB2
TG
KLF4
HAVCR2
HBEGF
ANGPT2
IL15
STAT6
CPT2
CTCF
CXCR3
NFKB2
IRAK4
LGALS1
HDAC6
IKBKG
HMGA1
MYH9
CD80
SLC25A15
UGT1A6
NAT1
TNFRSF1B
ITGA3
ANGPT1
CFH
DLL1
ITGB3
VEGFB
CDH3
NOD2
CHGA
MBD4
GBA1
EZR
ITGA5
CUL1
ABCG5
HK2
ENO2
TXN
FLNA
SEPSECS
CBFB
BCS1L
SERPINA3
XRCC6
VCAM1
TBX3
MDM4
AIFM1
TYR
NQO2
LCN2
NEK9
MYH11
GSTM3
CUL3
RYR1
CDC42
GLS
HLA-DQA1
PIM1
ASXL1
NOTCH4
FGF10
CYP24A1
IL2RB
PSMB8
PHGDH
PTHLH
CCR7
ACVR1
MMP11
IL6ST
FGF1
LOX
ILK
CES1
FOLH1
IFNB1
AHCY
ALDH9A1
PGK1
SYP
MAP3K8
HDAC2
PRKAG2
PEBP1
UGT1A4
SPARC
S100A4
E2F3
GNMT
TNFRSF9
ROBO1
CTSE
HJV
MSLN
DAPK1
COL1A1
ASL
FAP
RAG1
LIPC
ACOX1
PTCH2
TRAF2
KDM1A
DDX41
DSG2
TLR9
CTNND1
ETV4
ATF4
NNMT
SUZ12
RBP4
SYK
CD70
SERPINC1
TPM1
MTRR
AKR1A1
MMP13
CADM1
ABCB7
APOC3
ANXA1
POSTN
XRCC5
COL4A1
TNFAIP3
UGT2B7
GATA4
GZMB
ATRIP
DIABLO
TNFRSF11B
CXCR2
PXN
PRKCB
SOS2
DDX3X
BRD4
MTAP
EDNRA
HDAC4
PRKAA1
RRM1
RAD21
HPSE
YY1
EIF2S1
PTPN12
SSTR1
REN
PTPRJ
MST1R
AGPAT2
KCNH2
H3-3A
DDR1
AGXT
TNFRSF11A
BMPR2
CD86
ELN
KAT7
ACADM
SH2B3
SERPINB5
GLB1
PMM2
CDH13
TRAF3
CUBN
FGF7
NFATC1
DUSP1
LEFTY2
NCOR2
HSPA1A
HSPA8
CD81
GSN
PSAP
HNRNPK
ACADVL
KCNN3
CASP1
TALDO1
CXCL1
TRIM28
CEACAM1
CACNA2D1
IL7
SERPINF1
CHI3L1
GAA
THPO
SLC19A1
VWF
KRT5
PSMB9
HERC2
PON1
SREBF2
OSM
EIF4EBP1
STMN1
HES1
EGLN1
RETN
HSP90B1
FOSL1
THBS4
COL18A1
ACTN4
SERPINB2
FTH1
NLRP3
CSF3R
LIG1
RPS27A
PHB2
UCP2
MAT1A
PCK2
TYK2
RUNX2
PIN1
NR1I3
TFAP2A
TFE3
FUCA1
BDNF
SLC16A1
TUBB3
NCAM1
GRM8
SDC1
PNPLA2
ASAH1
PIM2
PROX1
IL13
STK4
MAP3K5
SPINT2
ATP7A
ADAM10
LTA
CASP7
YWHAE
NDRG1
PRL
CTTN
GPC6
TAT
STUB1
DCK
PTGS1
HSP90AB1
MLXIPL
TGIF1
EIF4E
SRSF2
COX5A
DHCR7
FPR1
GADD45A
FGA
SSTR2
CYP2C8
HMGCL
HIP1
SELE
PKD2L1
PLAT
CCKBR
HLA-G
CD14
IQGAP1
GHR
SFRP1
GJB1
KLF5
MST1
CHKA
GRN
HSPA9
XRCC4
INHBA
KCNQ1
MYLK
IL5
PCK1
ADAM17
MTHFD1
PRKAA2
PRDX5
SCD
PTPN6
VCL
LCK
ATP2B4
SHMT1
KLC1
CA9
CPOX
NCOA2
GDF2
TMPRSS6
FUS
PDX1
F2R
CCR2
POR
RACK1
LGR5
CYP27B1
WNT4
BTRC
GLI3
L1CAM
EPHA5
NCOA1
SMAD6
LCAT
CD27
TGFB3
MAT2A
AKR1C3
ENPP2
ITGA2
PDHA1
CCR6
HSD3B2
SCARB1
ARNT
MCM4
EPHX2
SI
ANPEP
HLA-C
ACVRL1
GLI2
TFAM
FSCN1
ETV1
TPMT
CD163
EIF2AK2
IL12A
LIF
RANBP2
SOX10
GH1
HADHB
SLC22A5
NAGLU
THBD
CD19
GCLC
TPI1
IL1R1
BHMT
PRDX1
GFRA3
PNP
PTPN1
VCP
DVL1
UROD
WIF1
DSC2
RBPJ
LRP1
ALAS2
WAS
TLR3
RHEB
CD276
GPT2
COL4A3
NEU1
PEX5
AGER
SCP2
CD47
TJP1
REV3L
GPX1
EEF1A1
CD9
PAX2
PRLR
LBR
CAST
TGM2
GPX4
MAF
IRF4
SAMHD1
HTR2C
NGFR
PBX1
IFNGR1
PRKCI
MAD2L1
HPRT1
RASA1
CUX1
RARS1
LIFR
CDC25B
CTSL
ARID1B
SOCS2
GLUD1
POMC
CYSLTR1
NRCAM
RPL11
ITGB4
S100A9
BCL2L2
IFIH1
SOX17
SULT2A1
MCM3
ATP6V0A1
EDNRB
IRF5
USP7
MAPK9
ALOX5
RPL5
SALL4
ATF3
HNRNPA2B1
IRF8
APAF1
HADH
RRM2B
MYL2
DNAJB1
EIF4G3
CIITA
RBL2
ESRRA
FOLR1
NHP2
SMC3
PDPK1
CD55
SLC6A9
TNNT2
NPC2
MFN2
ALAD
EED
SMARCAL1
NT5E
KRT14
HEY1
LAMC2
ADAMTS13
CEL
COL4A5
CHD7
SIX1
THY1
GSR
RICTOR
TOP2B
CCK
ENPP1
MVK
HPD
ACLY
UMPS
MT2A
RPS6
SLC13A3
HSF1
CCNH
PYCR1
RPS19
MAP3K7
FEN1
PEX2
CSNK2A1
RHO
AKR1B10
ST6GAL1
STXBP2
NAMPT
FGF9
CDH5
PFKM
SLC3A2
AKR1C1
HDAC3
AKR1C2
PTPRK
SRGAP1
ICOS
NR4A1
SKP1
LATS1
HAX1
PRDM16
SNCG
H2AX
ITGAM
MMP8
RAB27A
C3AR1
IGF2BP2
LRRK2
RBX1
FABP4
HSD3B1
PDCD4
EIF2B5
EHHADH
DLAT
PLCG2
PIK3C3
PEX1
HBA1
F7
VRK1
CDK8
PODXL
RYR2
SLC2A4
TRAF6
NAA10
IGFBP5
TNFSF15
PGM1
AICDA
SLC22A1
EIF4A1
LAMP2
CES2
FTO
TUBB
TRPC4
PRKAB1
CCNA1
MMP12
PRDM1
CD59
EHMT2
FTL
MMP10
TAP1
ADM
CBLB
HYAL1
CNTFR
PTPN13
HSPG2
IFNAR1
ANG
HNRNPA1
SH2D1A
MAP3K14
CYP11B1
CSK
NGLY1
HPGD
REL
CYBB
NHERF1
LTF
BCOR
UNC13D
RSPO2
PTPA
SEMA4D
PPP2CA
DLK1
GABRB2
AHSG
STAT4
TTPA
ABCC6
DNM2
ADAM12
FURIN
KAT2B
STEAP3
ABCC8
POLH
GALT
CTSK
PEX14
TERF1
ENTPD3
TK1
TNNI3
MYBPC3
SLCO2B1
CDC20
BAG1
VCAN
RPTOR
WNK1
PGF
ETFDH
ATG5
RAC2
DAXX
MMP15
POLB
TMEM43
CSNK1A1
NDUFA13
CXADR
ATF2
PXDN
BCHE
FOXP1
SCARB2
UBE2T
SLC7A7
CD247
TSPO
HPN
SLC34A2
RHOB
SP3
NDUFS1
OCLN
ACVR2B
SIRT3
SMC1A
ADAM9
NUMB
MDK
CAD
ITK
BAG3
NCL
MALT1
PPP1CB
IFNAR2
FOXP2
KCNJ4
CHD4
GAPDHS
GC
ANO1
WNT3
DES
DDX5
AZGP1
SLC25A20
ABHD5
LIG3
RPLP0
FMO3
SULT1E1
SLC2A3
PYGM
RRM2
LAMP1
HGFAC
CDK7
ITGA1
CARD11
NPPA
CARM1
STAT2
MECP2
CYB5A
ARSA
TNC
SMARCA2
PEX19
RBBP4
SRD5A1
LIPE
S1PR2
CCR1
NGF
RPSA
UMOD
CX3CR1
PKP2
SOX5
WNT3A
ACAD9
ADRB2
ACP3
ATIC
IL2RG
EYA1
PPOX
PRKCE
PARN
SCN5A
LATS2
AKR1C4
ID2
CFI
IL4R
ZIC3
IGFBP6
SPHK1
MCM7
CST3
PDGFA
DLL4
SFRP4
CASP2
FZD3
AIRE
MYO7A
SLC29A1
CSNK2A2
ERCC8
TREX1
TIAM1
ATP6AP1
GRPR
FST
GFAP
CXCR1
RELB
RIT1
CUL4A
CTNNA2
IGFBP7
PRKCZ
AMFR
PPAT
IDUA
SUCLG1
TAL1
EFNA1
CD151
CNR1
ENTPD1
CA2
MSN
THBS2
SLC7A5
FGF23
CD79B
MAPT
SOAT1
ST14
FUT8
TERF2
MYH7
SFN
ADIPOR1
TNFRSF14
MCM2
ISG15
PGM3
TNFRSF13B
CETP
STS
GRHPR
AOC3
PLCE1
NUP98
AP3B1
TXNRD1
NEUROD1
TRPC6
MAPK12
MEFV
ELOC
NSD2
CYP11A1
BMPR1B
CDC6
PRSS8
TBL1XR1
KDM5A
LYZ
TACSTD2
KCNH1
FZD7
SRF
VIP
KDM5C
ZAP70
PTK6
NSUN2
EGLN3
IKBKE
TMPO
PRKG1
SELP
CTBP1
CD63
THRB
CR2
PRMT5
RPS6KA3
COL1A2
EEF1A2
ACOX2
RELN
CHRNA3
PCBP1
APPL1
ABCC5
IRF3
SELL
RPS24
ERN1
KIF23
VDAC1
FGF8
WNT2
EFNB2
AQP1
RXRB
TRIM32
IFNGR2
SCN11A
PIK3R3
CYBA
LAMA2
PRMT1
GALNS
DCN
CENPF
APOD
FYN
FUT2
TRAP1
SPTAN1
ESRRB
PRDX6
CHRNA5
ABL2
FLI1
NUP214
KLK2
PRDX2
EDN3
PEPD
FLNB
COL4A4
NRP2
ACADS
ELK1
SLC1A5
PARK7
NR2F2
FCGR3A
ETFB
PTPRO
F2RL1
RPS10
KAT5
MDC1
ATF6
SELENBP1
KLK6
HMGCS2
AVPR2
GABRA6
HLA-DRA
F9
SIRT6
DLD
CKB
C1QBP
FGF18
APTX
PTGFR
ACP1
CASP6
HAND2
MDH2
IDS
LMO2
C3
NR3C2
IREB2
KRT17
DOT1L
TACC3
MPI
TFEB
LOXL2
SUCLA2
PDIA3
MYL3
ALOX12
CRKL
RPL15
MINPP1
PROS1
SLC25A4
PRKACB
VIPR1
ITGB2
MAP2K3
AOX1
ETFA
TUBA1B
SURF1
MAOA
TAP2
BLNK
ACSL4
ADCY10
HEXB
GSK3A
KDM5B
COL4A2
SIRPA
UBE2C
PICALM
PTGER4
RPS26
UCHL1
MAN2B1
KRT1
SCO2
FCGR2A
GPD1
GALK1
SCO1
DOCK8
DVL2
KCNJ11
ACO2
PRKACG
DDB1
PIAS1
PTH1R
LMNB1
FGF5
SLC7A11
NT5C2
ACVR2A
RPS27
SPG7
CIB1
PCCA
EEF2
SERPINA6
PSAT1
SMAD1
ATP5F1A
BCL11A
ITGAL
BLVRA
LAMB3
EPHA1
RORA
NPY
SLC46A1
IRF7
HSD11B1
KCNB2
LTBP4
PLIN1
TLR7
CCNB2
HELLS
COL2A1
APOA2
RPA1
PSMA7
IGFBP4
EIF2AK4
AMBP
TH
KREMEN1
GCG
TBK1
TLR5
MELK
RAN
HAS2
IARS1
CUL4B
GAS6
PDHX
KCNN4
ARSB
ANK1
PAX3
TTN
GNRHR
TFG
PDHB
P2RX7
EFEMP1
FBLN1
PKN1
COL7A1
UNG
TNFRSF4
BTD
PTPN2
CISH
ADAM15
NUMA1
ACAT1
LPAR1
BUB3
FOXC2
DPYS
PCCB
SEMA4A
GOT2
USP9X
UBE2D1
ARHGAP26
GYS1
ARRB1
YWHAZ
GRB7
WNT10B
RIGI
WNT7B
TBX1
CTH
ZBTB16
CIC
CDK5
SGSH
GNB1
OAT
IL3RA
APOL1
SPTBN1
PTS
AMH
LPIN1
BCL11B
CDK9
TGFBI
ANGPTL3
DRD2
APP
HNRNPC
CD22
TAB2
LAMA4
TRPS1
DNM1L
PLK2
SRSF1
CPA1
PGRMC1
S100B
AIMP2
DUSP6
RASGRP1
CSTA
CDH11
GLO1
C4A
PAICS
AK2
PSMA1
FOXO4
SLC7A9
CRAT
SLC9A1
OCA2
PITX2
HYOU1
FOXC1
PGD
SLC4A1
HUWE1
SOD3
RALA
EIF4G1
ABCD3
ITGA9
TLN1
NR0B1
HLA-DPB1
CD2AP
CACNA1S
ADK
MERTK
NEK1
SMARCC2
SERPINH1
TRPV1
RARG
TBX5
PAX6
PVR
NCF2
MMP16
SLC22A3
CALM3
GALC
IHH
MAP2K5
EPHA7
CAPN2
RAP1A
NOX4
PSEN1
SLC11A1
RPS17
SGPL1
CRK
PRDX3
P4HB
RPL10
RAD23B
DGAT1
NONO
MRAS
PER2
MAPK7
BRD2
ULK1
SERPINF2
APOA5
GFM1
SAT1
UBC
EPRS1
OPA1
FMR1
ATP6AP2
TAGLN
NFATC2
SIAH1
EFEMP2
SIRT2
CLTC
DVL3
ACTG1
MYH14
AFG3L2
SPI1
BGN
DNASE1
CLOCK
FHL2
ADH1A
MAFB
LHCGR
STIM1
CTSC
RPL26
BLK
SPTA1
BRD3
PLK4
PIK3C2A
PCSK1
GAB1
PLA2G4A
TRIO
AKR1B1
HDAC5
DNASE1L3
VAV1
COX4I1
INHA
DPM1
COL5A1
YARS2
MAK
ITGA4
PFKP
IFI16
ACY1
TRPM8
NTN1
ABCD1
ASPH
ECM1
TCN2
STAR
CYSLTR2
CANX
ASCL1
CYP2R1
UBE2I
TPO
CTSS
KNG1
ARF6
KIF11
CFL1
GPNMB
MOGS
COL11A1
PDP1
ITGB6
SIAH2
SMAD9
LAMC1
NDUFS4
FLNC
TEAD1
KLK4
PEX7
CDH23
FBLN5
ACP5
PCBD1
GNS
LRAT
NDUFB9
ABCG1
HGD
AMPH
PSEN2
[truncated: 1,868 more rows]
